# Supplementary material for: Metal-free molecular editing of indole via tandem reaction: Access to 2-aryl-3-aryldiazenylindole for theranostic applications
Source: iScience. 2025 Aug 8;28(9):113325. doi: 10.1016/j.isci.2025.113325 (PMC12496193; doi:10.1016/j.isci.2025.113325)
Supplement: Table S2. Standard orientation of computational structures [file mmc2.xlsx]

## Sheet: 2b
Center	Atomic	Atomic	Coordinates (Angstroms)
Number	Number	Type	X	Y	Z
1	6	0	-4.08971	0.544765	0.40488
2	6	0	-3.9236	-0.879138	-0.14571
3	6	0	-2.42148	-1.14707	-0.021584
4	6	0	-2.85145	1.26511	-0.126686
5	1	0	-5.01655	1.0233	0.082662
6	1	0	-4.06565	0.529914	1.49961
7	1	0	-4.21686	-0.906973	-1.20022
8	1	0	-4.51696	-1.61894	0.395213
9	1	0	-2.14323	-1.59027	0.943199
10	1	0	-2.01812	-1.78629	-0.812501
11	1	0	-2.51531	2.09619	0.496503
12	1	0	-3.00793	1.62763	-1.15005
13	7	0	-1.85223	0.19649	-0.115892
14	7	0	-0.583116	0.472825	-0.095626
15	7	0	0.177777	-0.541616	-0.034094
16	6	0	1.55331	-0.201555	-0.010184
17	6	0	2.06727	1.10371	-0.031046
18	6	0	2.4422	-1.28057	0.03992
19	6	0	3.44197	1.30976	-0.003215
20	1	0	1.38686	1.94749	-0.068471
21	6	0	3.81721	-1.06758	0.06792
22	1	0	2.03288	-2.28679	0.055952
23	6	0	4.32529	0.229783	0.046225
24	1	0	3.82833	2.32517	-0.019838
25	1	0	4.49199	-1.91799	0.106231
26	1	0	5.39736	0.400359	0.067885
Freq calculation at M062X-D3/6-31G(d) level 0 imaginary frequencies Zero-point Energies = -552.640107 Thermal Energies = -552.629014 Thermal Enthalpies = -552.628070 Thermal Free Energies = -552.679401

## Sheet: A
Center	Atomic	Atomic	Coordinates (Angstroms)
Number	Number	Type	X	Y	Z
1	6	0	1.478	1.219	3e-06
2	6	0	0.093104	1.24134	1.1e-05
3	6	0	-0.55071	6e-06	-3e-06
4	6	0	0.093093	-1.24133	1e-05
5	6	0	1.47799	-1.21901	3e-06
6	6	0	2.16084	-7e-06	4e-06
7	1	0	2.02596	2.15422	-3e-06
8	1	0	-0.477564	2.1629	4e-06
9	1	0	-0.477584	-2.16289	3e-06
10	1	0	2.02594	-2.15423	-3e-06
11	1	0	3.24611	-1.2e-05	2e-06
12	7	0	-1.93904	1.5e-05	-2.8e-05
13	7	0	-3.04049	-1e-05	4e-06
Freq calculation at M062X-D3/6-31G(d) level 0 imaginary frequencies Zero-point Energies = -340.684706 Thermal Energies = -340.678553 Thermal Enthalpies = -340.677609 Thermal Free Energies = -340.715028

## Sheet: B
Center	Atomic	Atomic	Coordinates (Angstroms)
Number	Number	Type	X	Y	Z
1	6	0	-1.83792	-0.662922	0.542625
2	6	0	-2.62747	0.256392	-0.140436
3	6	0	-3.66614	-0.093744	-0.981345
4	6	0	-3.89278	-1.46401	-1.13331
5	6	0	-3.10778	-2.40633	-0.466486
6	6	0	-2.06797	-2.01779	0.384827
7	6	0	-1.15532	1.52972	0.985406
8	1	0	-4.26955	0.646188	-1.49655
9	1	0	-4.69445	-1.79793	-1.78359
10	1	0	-3.30965	-3.46289	-0.610062
11	1	0	-1.46078	-2.7537	0.90183
12	1	0	-0.664517	2.43024	1.33689
13	7	0	-2.16237	1.5758	0.185858
14	6	0	-2.78978	2.78035	-0.355562
15	1	0	-2.71828	2.74188	-1.44389
16	1	0	-3.83701	2.78794	-0.049243
17	1	0	-2.26667	3.65105	0.035354
18	6	0	-0.827933	0.108547	1.35874
19	1	0	-1.00652	-0.021267	2.4358
20	7	0	0.543712	-0.324619	1.07569
21	7	0	1.18299	0.525926	0.437755
22	6	0	2.51932	0.153389	0.09764
23	6	0	3.09781	-1.07964	0.417424
24	6	0	3.23948	1.12072	-0.601286
25	6	0	4.40641	-1.33126	0.02923
26	1	0	2.52343	-1.82274	0.959822
27	6	0	4.55201	0.860833	-0.98627
28	1	0	2.75835	2.06601	-0.833948
29	6	0	5.13414	-0.364252	-0.670958
30	1	0	4.86547	-2.28486	0.271141
31	1	0	5.11617	1.61167	-1.53028
32	1	0	6.15728	-0.571297	-0.969836
Freq calculation at M062X-D3/6-31G(d) level 0 imaginary frequencies Zero-point Energies = -743.502043 Thermal Energies = -743.487596 Thermal Enthalpies = -743.486652 Thermal Free Energies = -743.545454

## Sheet: 4b
Center	Atomic	Atomic	Coordinates (Angstroms)
Number	Number	Type	X	Y	Z
1	6	0	-1.83051	0.582143	-0.005092
2	6	0	-2.96756	-0.255074	0.001008
3	6	0	-4.27195	0.24743	-0.006247
4	6	0	-4.41537	1.62626	-0.020509
5	6	0	-3.29271	2.47976	-0.027083
6	6	0	-2.00261	1.97387	-0.019554
7	6	0	-1.17544	-1.59186	0.016695
8	1	0	-5.13337	-0.413849	-0.00116
9	1	0	-5.41161	2.05788	-0.026752
10	1	0	-3.44662	3.55466	-0.038385
11	1	0	-1.14137	2.63573	-0.02478
12	1	0	-0.639599	-2.53109	0.027208
13	7	0	-2.53075	-1.56899	0.014302
14	6	0	-3.40661	-2.72722	0.026028
15	1	0	-4.0362	-2.71305	0.919609
16	1	0	-4.04213	-2.72602	-0.863425
17	1	0	-2.79317	-3.62831	0.030362
18	6	0	-0.687715	-0.292624	0.00495
19	7	0	0.620133	0.165578	0.002341
20	7	0	1.50336	-0.727385	0.001173
21	6	0	2.83708	-0.233712	0.002737
22	6	0	3.18545	1.12249	0.054793
23	6	0	3.83668	-1.20773	-0.048504
24	6	0	4.52564	1.48646	0.051622
25	1	0	2.40455	1.87383	0.098318
26	6	0	5.17831	-0.836329	-0.053052
27	1	0	3.54233	-2.25264	-0.085808
28	6	0	5.52575	0.511753	-0.003191
29	1	0	4.79604	2.53759	0.092849
30	1	0	5.9503	-1.59879	-0.095011
31	1	0	6.57098	0.805896	-0.005353
Freq calculation at M062X-D3/6-31G(d) level 0 imaginary frequencies Zero-point Energies = -743.096176 Thermal Energies = -743.081825 Thermal Enthalpies = -743.080881 Thermal Free Energies = -743.139361

## Sheet: D
Center	Atomic	Atomic	Coordinates (Angstroms)
Number	Number	Type	X	Y	Z
1	6	0	1.5312	-1.58651	-0.014125
2	6	0	2.69742	-0.839236	0.243799
3	6	0	3.95852	-1.39913	0.097614
4	6	0	4.04181	-2.72386	-0.351859
5	6	0	2.89432	-3.46245	-0.638227
6	6	0	1.62675	-2.89747	-0.467992
7	6	0	0.956358	0.573551	0.820677
8	1	0	4.85786	-0.831824	0.316556
9	1	0	5.02031	-3.17794	-0.477495
10	1	0	2.9846	-4.48679	-0.986867
11	1	0	0.727209	-3.4724	-0.6699
12	1	0	0.657782	0.790721	1.85631
13	7	0	2.38238	0.474929	0.648657
14	6	0	3.26701	1.12153	1.60956
15	1	0	3.36651	0.532996	2.53225
16	1	0	4.25728	1.2556	1.16738
17	1	0	2.88056	2.10999	1.86053
18	6	0	0.399029	-0.734417	0.301272
19	1	0	-0.698816	1.44999	0.159361
20	7	0	-0.86089	-0.995805	0.12914
21	7	0	-1.70638	-0.009675	0.446514
22	6	0	-3.04003	-0.325476	0.250566
23	6	0	-3.53244	-1.58274	-0.163894
24	6	0	-3.98505	0.693218	0.498544
25	6	0	-4.89783	-1.79251	-0.32281
26	1	0	-2.82917	-2.38484	-0.357732
27	6	0	-5.34605	0.471515	0.337249
28	1	0	-3.61874	1.66483	0.822229
29	6	0	-5.82127	-0.774989	-0.077109
30	1	0	-5.24673	-2.77128	-0.644143
31	1	0	-6.04447	1.28068	0.536303
32	1	0	-6.88534	-0.949395	-0.203219
33	6	0	1.59014	3.64137	-0.541826
34	6	0	1.01345	3.07362	-1.84086
35	6	0	0.635135	1.64312	-1.45764
36	6	0	0.620179	3.09514	0.495306
37	1	0	2.59888	3.25159	-0.36484
38	1	0	1.62684	4.73243	-0.524509
39	1	0	1.72115	3.08639	-2.67211
40	1	0	0.122806	3.63849	-2.1334
41	1	0	-0.236892	1.24859	-1.98167
42	1	0	1.47821	0.962231	-1.58752
43	1	0	-0.320644	3.65054	0.480606
44	1	0	0.990168	3.05688	1.52
45	7	0	0.318992	1.70152	0.016031
Freq calculation at M062X-D3/6-31G(d) level 0 imaginary frequencies Zero-point Energies = -955.449422 Thermal Energies = -955.430292 Thermal Enthalpies = -955.429348 Thermal Free Energies = -955.497833

## Sheet: 3b
Center	Atomic	Atomic	Coordinates (Angstroms)
Number	Number	Type	X	Y	Z
1	6	0	-1.83051	0.582143	-0.005092
2	6	0	-2.96756	-0.255074	0.001008
3	6	0	-4.27195	0.24743	-0.006247
4	6	0	-4.41537	1.62626	-0.020509
5	6	0	-3.29271	2.47976	-0.027083
6	6	0	-2.00261	1.97387	-0.019554
7	6	0	-1.17544	-1.59186	0.016695
8	1	0	-5.13337	-0.413849	-0.00116
9	1	0	-5.41161	2.05788	-0.026752
10	1	0	-3.44662	3.55466	-0.038385
11	1	0	-1.14137	2.63573	-0.02478
12	1	0	-0.639599	-2.53109	0.027208
13	7	0	-2.53075	-1.56899	0.014302
14	6	0	-3.40661	-2.72722	0.026028
15	1	0	-4.0362	-2.71305	0.919609
16	1	0	-4.04213	-2.72602	-0.863425
17	1	0	-2.79317	-3.62831	0.030362
18	6	0	-0.687715	-0.292624	0.00495
19	7	0	0.620133	0.165578	0.002341
20	7	0	1.50336	-0.727385	0.001173
21	6	0	2.83708	-0.233712	0.002737
22	6	0	3.18545	1.12249	0.054793
23	6	0	3.83668	-1.20773	-0.048504
24	6	0	4.52564	1.48646	0.051622
25	1	0	2.40455	1.87383	0.098318
26	6	0	5.17831	-0.836329	-0.053052
27	1	0	3.54233	-2.25264	-0.085808
28	6	0	5.52575	0.511753	-0.003191
29	1	0	4.79604	2.53759	0.092849
30	1	0	5.9503	-1.59879	-0.095011
31	1	0	6.57098	0.805896	-0.005353
Freq calculation at M062X-D3/6-31G(d) level 0 imaginary frequencies Zero-point Energies = -743.096176 Thermal Energies = -743.081825 Thermal Enthalpies = -743.080881 Thermal Free Energies = -743.139361

## Sheet: TS5 
Optimized at at M062X-D3/6-31G(d) level
Center	Atomic	Atomic	Coordinates (Angstroms)
Number	Number	Type	X	Y	Z
1	6	0	3.64721	-0.511408	0.951673
2	6	0	2.45747	-1.36624	0.504126
3	6	0	2.15508	-0.812653	-0.888911
4	6	0	3.29996	0.876167	0.4017
5	1	0	3.79091	-0.503234	2.03414
6	1	0	4.56586	-0.876857	0.48145
7	1	0	1.59865	-1.19785	1.16504
8	1	0	2.67207	-2.4364	0.485
9	1	0	2.76896	-1.27255	-1.6703
10	1	0	1.09804	-0.946754	-1.1833
11	1	0	4.17259	1.46052	0.103936
12	1	0	2.72664	1.46564	1.13049
13	7	0	2.44229	0.604091	-0.767192
14	7	0	0.647211	1.4761	-0.266896
15	7	0	-0.150615	0.670404	-0.324202
16	6	0	-1.48672	0.278065	-0.131534
17	6	0	-1.80318	-1.06724	-0.304962
18	6	0	-2.42345	1.25188	0.227497
19	6	0	-3.12225	-1.45268	-0.103466
20	1	0	-1.03268	-1.77864	-0.583685
21	6	0	-3.73438	0.841718	0.416418
22	1	0	-2.11909	2.28643	0.346097
23	6	0	-4.07923	-0.502506	0.253052
24	1	0	-3.40257	-2.49298	-0.226393
25	1	0	-4.48863	1.57023	0.693441
26	1	0	-5.10856	-0.811371	0.40552
27	1	0	2.72252	1.06902	-1.62697
Freq calculation at M062X-D3/6-31G(d) level 1 imaginary frequencies （-91.72） Zero-point Energies = -553.039683 Thermal Energies = -553.028380 Thermal Enthalpies = -553.027436 Thermal Free Energies = -553.078676

## Sheet: TS6
Optimized at M062X-D3/6-31G(d) level
Center	Atomic	Atomic	Coordinates (Angstroms)
Number	Number	Type	X	Y	Z
1	6	0	-2.11639	0.071809	0.885812
2	6	0	-1.90415	-0.052286	-0.496221
3	6	0	-2.00728	-1.25852	-1.18005
4	6	0	-2.32353	-2.37562	-0.414508
5	6	0	-2.5222	-2.28234	0.973258
6	6	0	-2.41181	-1.06742	1.63863
7	6	0	-1.67712	2.12263	-0.026021
8	1	0	-1.84917	-1.3257	-2.25182
9	1	0	-2.41908	-3.34085	-0.901557
10	1	0	-2.76745	-3.17886	1.5337
11	1	0	-2.56185	-0.999859	2.71163
12	1	0	-1.49112	3.17337	-0.211504
13	7	0	-1.62198	1.23621	-1.00661
14	6	0	-1.37316	1.51242	-2.41537
15	1	0	-0.50546	0.939467	-2.74822
16	1	0	-2.25066	1.22523	-2.99911
17	1	0	-1.17969	2.57836	-2.5317
18	6	0	-1.82458	1.45139	1.21646
19	1	0	-2.03708	1.94918	2.15219
20	7	0	0.195044	1.31574	1.41494
21	7	0	0.61198	0.688318	0.530193
22	6	0	1.92412	0.205787	0.261111
23	6	0	2.99065	0.513071	1.109
24	6	0	2.06508	-0.575823	-0.880986
25	6	0	4.2423	0.01161	0.783275
26	1	0	2.8315	1.12689	1.98985
27	6	0	3.32741	-1.07177	-1.18833
28	1	0	1.19656	-0.786076	-1.49754
29	6	0	4.40851	-0.77632	-0.359524
30	1	0	5.09201	0.233899	1.42028
31	1	0	3.466	-1.6855	-2.07186
32	1	0	5.39306	-1.16321	-0.603226
Freq calculation at M062X-D3/6-31G(d) level 1 imaginary frequencies （-240.58） Tero-point Energies = -743.478524 Thermal Energies = -743.464070 Thermal Enthalpies = -743.463126 Thermal Free Energies = -743.521001

## Sheet: TS7
Optimized at M062X-D3/6-31G(d) level
Center	Atomic	Atomic	Coordinates (Angstroms)
Number	Number	Type	X	Y	Z
1	6	0	1.62921	0.47366	0.771803
2	6	0	2.71301	1.17792	0.223254
3	6	0	4.01777	1.05232	0.699828
4	6	0	3.13101	-0.515796	2.34084
6	6	0	1.84072	-0.396414	1.84578
7	1	0	4.84232	1.59861	0.253058
8	1	0	5.20261	0.067281	2.18369
9	1	0	3.32085	-1.17722	3.18047
10	1	0	1.01686	-0.960109	2.27056
11	7	0	2.23306	1.96653	-0.82774
12	6	0	3.08022	2.81266	-1.65846
13	1	0	3.58981	3.54231	-1.02585
14	1	0	3.81731	2.1948	-2.17591
15	1	0	2.45312	3.32764	-2.38537
16	7	0	-0.856077	0.555393	0.368768
17	7	0	-1.73232	1.08407	-0.344086
18	6	0	-3.06093	0.742219	0.040781
19	6	0	-4.06622	1.63163	-0.33853
20	6	0	-3.3746	-0.441933	0.715989
21	6	0	-5.38965	1.35967	-0.003994
22	1	0	-3.79494	2.53191	-0.882262
23	6	0	-4.69995	-0.71271	1.03352
24	1	0	-2.58066	-1.14133	0.957217
25	6	0	-5.70732	0.188728	0.68239
26	1	0	-6.17277	2.05661	-0.286129
27	1	0	-4.95198	-1.63475	1.54882
28	1	0	-6.74102	-0.030088	0.932677
29	6	0	0.470119	0.812684	-0.046107
30	1	0	0.6355	-0.279637	-1.03296
31	6	0	0.921588	1.79152	-0.967043
32	1	0	0.358757	2.3287	-1.71971
33	5	0	0.663929	-2.51848	-0.884445
34	9	0	-0.13663	-2.23337	0.187263
35	9	0	0.128145	-3.40198	-1.76849
36	9	0	0.702192	-1.17009	-1.69036
37	9	0	1.9627	-2.76146	-0.557155
Freq calculation at M062X-D3/6-31G(d) level 1 imaginary frequencies （-585.83） Zero-point Energies = -1167.945422 Thermal Energies = -1167.924999 Thermal Enthalpies = -1167.924055 Thermal Free Energies = -1167.997828

## Sheet: TS8
Optimized at M062X-D3/6-31G(d) level
Center	Atomic	Atomic	Coordinates (Angstroms)
Number	Number	Type	X	Y	Z
1	6	0	1.57388	-1.56945	0.153814
2	6	0	2.72611	-1.08346	-0.505558
3	6	0	4.01876	-1.45555	-0.127302
4	6	0	4.13492	-2.34581	0.930532
5	6	0	2.99808	-2.84866	1.59472
6	6	0	1.71891	-2.46808	1.22015
7	6	0	0.448641	-0.948955	-0.489605
8	6	0	0.965865	-0.099197	-1.48017
9	1	0	4.8932	-1.06419	-0.638491
10	1	0	5.12231	-2.66084	1.25402
11	1	0	3.13107	-3.54415	2.41787
12	1	0	0.845228	-2.85225	1.73843
13	1	0	0.443389	0.43503	-2.26184
14	7	0	2.31831	-0.227829	-1.51585
15	6	0	3.21333	0.546593	-2.35516
16	1	0	2.62262	1.06029	-3.1143
17	1	0	3.75488	1.28622	-1.75679
18	1	0	3.93011	-0.116641	-2.84554
19	7	0	-0.857717	-1.14541	-0.115473
20	7	0	-1.70033	-0.430786	-0.72739
21	6	0	-3.04456	-0.636503	-0.325138
22	6	0	-3.99938	0.127937	-1.00202
23	6	0	-3.45087	-1.52642	0.679419
24	6	0	-5.3491	0.009031	-0.683657
25	1	0	-3.66376	0.809042	-1.77914
26	6	0	-4.79905	-1.63965	0.992446
27	1	0	-2.70628	-2.11574	1.20324
28	6	0	-5.75267	-0.87523	6 0.314516
29	1	0	-6.08436	0.605938	-1.21493
30	1	0	-5.11246	-2.32849	1.77162
31	1	0	-6.80461	-0.970677	0.56634
32	6	0	0.725514	1.92261	-0.166183
33	6	0	1.84918	2.17285	0.591803
34	6	0	-0.420876	2.68885	-0.157183
35	6	0	1.82126	3.29904	1.42318
36	1	0	2.72373	1.52548	0.55678
37	6	0	-0.428588	3.8109	0.680616
38	1	0	-1.28467	2.43852	-0.76744
39	6	0	0.687317	4.11131	1.46286
40	1	0	2.68484	3.53775	2.03824
41	1	0	-1.309	4.44696	0.720202
42	1	0	0.671955	4.98304	2.11025
Freq calculation at M062X-D3/6-31G(d) level 1 imaginary frequencies (-283.12) Zero-point Energies = -974.472132 Thermal Energies = -974.472132 Thermal Enthalpies = -974.451174 Thermal Free Energies = -974.524735
